# Supplementary material for: COVID-19 Breakthrough Infection after Inactivated Vaccine Induced Robust Antibody Responses and Cross-Neutralization of SARS-CoV-2 Variants, but Less Immunity against Omicron
Source: Vaccines (Basel). 2022 Mar 3;10(3):391. doi: 10.3390/vaccines10030391 (PMC8949546; doi:10.3390/vaccines10030391)
Supplement: Supplementary file 1 [file vaccines-10-00391-s001.zip]

Archive with 1 entries (1 files):
- vaccines-1619507-supplementary.pdf
